# Supplementary material for: Household Flood Severity and Migration Extent in Central Java: Analysis of the Indonesian Family Life Survey
Source: Int J Environ Res Public Health. 2023 May 2;20(9):5706. doi: 10.3390/ijerph20095706 (PMC10178179; doi:10.3390/ijerph20095706)
Supplement: Supplementary file 1 [file ijerph-20-05706-s001.zip]

Archive with 1 entries (1 files):
- ijerph-2168195-supplementary.pdf
